# Supplementary material for: Effects of Gingerbread Cookie Enrichment with Native and Supercritical CO2-Defatted Burdock Seeds
Source: Foods. 2026 Mar 24;15(7):1115. doi: 10.3390/foods15071115 (PMC13074170; doi:10.3390/foods15071115)
Supplement: Supplementary file 1 [file foods-15-01115-s001.zip]

Archive with 1 entries (1 files):
- foods-4203648-supplementary.pdf
